# Supplementary material for: Gold-Aluminyl and Gold-Diarylboryl Complexes: Bonding and Reactivity with Carbon Dioxide
Source: Inorg Chem. 2022 May 5;61(19):7327–37. doi: 10.1021/acs.inorgchem.2c00174 (PMC9115750; doi:10.1021/acs.inorgchem.2c00174)
Supplement: Supplementary file 2 — ic2c00174_si_002.zip [file ic2c00174_si_002.zip]

Archive with 5 entries (4 files):
- TSI_freq/
- TSI_freq/TSI_ComplexI'.mp4
- TSI_freq/TSI_complexI.mp4
- TSI_freq/TS1_complexIII'.mp4
- TSI_freq/TSI_ComplexIII.mp4
